# Supplementary material for: QTL Mapping of Fusarium Head Blight and Correlated Agromorphological Traits in an Elite Barley Cultivar Rasmusson
Source: Front Plant Sci. 2018 Aug 28;9:1260. doi: 10.3389/fpls.2018.01260 (PMC6127635; doi:10.3389/fpls.2018.01260)
Supplement: Supplementary file 2 [file Table_2.XLSX]

## Sheet: Sheet1
Table S1. Correlation coefficients among traits measured in four environments for the Rasmusson x PI383933 population
	FHB_SP15	FHB_CR15	HT_SP15	HT_CR15	HD_SP15	HD_CR15	SL_SP15	SL_CR15	SD_SP15	SD_CR15	DON_SP15	DON_CR15	FHB_SP16	FHB_CR16	HT_SP16	HT_CR16	HD_SP16	HD_CR16	SL_SP16	SL_CR16	SD_SP16	SD_CR16	DON_SP16	DON_CR16
FHB_SP15	1
FHB_CR15	0.56	1
HT_SP15	-0.68	-0.43	1
HT_CR15	-0.59	-0.29	0.88	1
HD_SP15	-0.19	-0.11	0.37	0.61	1
HD_CR15	-0.22	-0.14	0.43	0.66	0.91	1
SL_SP15	-0.66	-0.45	0.82	0.78	0.47	0.47	1
SL_CR15	-0.64	-0.38	0.82	0.79	0.43	0.46	0.95	1
SD_SP15	0.7	0.46	-0.65	-0.46	0.02	-0.02	-0.76	-0.74	1
SD_CR15	0.66	0.5	-0.62	-0.38	0.12	0.1	-0.71	-0.69	0.89	1
DON_SP15	0.65	0.54	-0.55	-0.38	0.03	0.01	-0.47	-0.43	0.55	0.6	1
DON_CR15	0.22	0.24	-0.02	0.2	0.57	0.57	0.06	0.02	0.3	0.39	0.46	1
FHB_SP16	0.57	0.26	-0.5	-0.41	-0.02	-0.01	-0.48	-0.43	0.44	0.49	0.55	0.3	1
FHB_CR16	-0.06	0.06	0.23	0.38	0.41	0.4	0.18	0.21	0.03	0.09	0.1	0.34	0.16	1
HT_SP16	-0.73	-0.41	0.85	0.76	0.21	0.27	0.76	0.76	-0.63	-0.62	-0.53	-0.15	-0.63	0.03	1
HT_CR16	-0.61	-0.37	0.81	0.92	0.68	0.7	0.79	0.77	-0.43	-0.33	-0.36	0.25	-0.39	0.36	0.74	1
HD_SP16	-0.1	-0.07	0.34	0.58	0.92	0.92	0.4	0.38	0.08	0.2	0.1	0.63	0.11	0.47	0.13	0.63	1
HD_CR16	-0.17	-0.15	0.39	0.59	0.91	0.93	0.46	0.44	-0.01	0.1	0.04	0.59	0.06	0.43	0.2	0.67	0.94	1
SL_SP16	-0.69	-0.43	0.81	0.8	0.51	0.53	0.92	0.92	-0.71	-0.64	-0.45	0.06	-0.47	0.28	0.75	0.85	0.44	0.52	1
SL_CR16	-0.66	-0.47	0.81	0.82	0.56	0.59	0.92	0.91	-0.65	-0.59	-0.44	0.07	-0.46	0.23	0.74	0.87	0.51	0.57	0.94	1
SD_SP16	0.71	0.49	-0.66	-0.43	0.11	0.07	-0.71	-0.7	0.9	0.93	0.62	0.41	0.57	0.07	-0.7	-0.39	0.21	0.11	-0.69	-0.62	1
SD_CR16	0.68	0.53	-0.62	-0.4	0.13	0.07	-0.7	-0.69	0.88	0.94	0.61	0.43	0.49	0.09	-0.65	-0.37	0.2	0.1	-0.66	-0.63	0.94	1
DON_SP16	0.53	0.39	-0.32	-0.12	0.3	0.31	-0.28	-0.23	0.48	0.59	0.67	0.56	0.63	0.39	-0.48	-0.09	0.45	0.39	-0.23	-0.21	0.63	0.61	1
DON_CR16	0.16	0.1	0.19	0.38	0.68	0.67	0.19	0.17	0.21	0.31	0.35	0.79	0.25	0.47	-0.04	0.43	0.78	0.74	0.22	0.25	0.34	0.35	0.69	1
